# Supplementary material for: Chaihu Shugan prevents cholesterol gallstone formation by ameliorating the microbiota dysbiosis and metabolic disturbance in mice
Source: Front Pharmacol. 2024 Jan 31;14:1291236. doi: 10.3389/fphar.2023.1291236 (PMC10866373; doi:10.3389/fphar.2023.1291236)
Supplement: Supplementary file 1 [file Table1.XLSX]

## Sheet: Sheet1
NameEN	Class	Formula	mzmed	rtmed	ppm	type	ms2Adduct	MS2
Broussonol B	flavonoids	C25H24O7	437.159	331.574	0.453813	pos	[M+H]+	177.053;437.339;145.029;243.102;189.053
Vestitone		C16H14O5	285.077	259.965	0.754693	neg	[M-H]-	109.029;285.04;65.039;205.088;67.019
Ononin	flavonoids	C22H22O9	431.133	215.838	1.25227	pos	[M+H]+	269.08;431.135;85.029;86.097;69.033
Tuberostemonine	terpenoids	C22H33NO4	376.247	198.09	1.09952	pos	[M+H]+	376.25;70.065;116.07;160.113;147.105
Flavanone base + 4O, 1Prenyl	flavonoids	C20H20O6	355.118	281.012	1.74254	neg	[M-H]-	355.119;130.088;356.207;225.112;92.682
Lucidone C	terpenoids	C24H36O5	405.261	610.295	0.0016245	pos	[M+H]+	405.258;92.663;83.01;293.133;54.238
Villosin	terpenoids	C20H28O2	427.136	54.5298	0.066461	pos	[M+H]+	427.137;70.065;92.666;177.053;74.781
2,3-dihydroxypropyl hexadecanoate		C19H38O4	331.284	597.752	0.163194	pos	[M+H]+	57.07;71.086;313.272;95.085;239.236
Obacunone	terpenoids	C26H30O7	455.205	328.732	1.39975	pos	[M+H]+	455.209;161.06;95.086;409.201;81.033
Licoflavone C	flavonoids	C20H18O5	339.123	461.539	1.60203	pos	[M+H]+	283.061;339.119;92.661;73.841;51.308
SUBERIC ACID		C8H14O4	173.082	50.9372	1.46686	neg	[M-H]-	111.081;173.081;85.029;93.034;83.05
Methylnissolin-3-O-glucoside	flavonoids	C23H26O10	497.123	186.114	1.48108	neg	[M+Cl]	497.123;168.007;125.025;92.682;58.636
Isotalatizidine	alkaloid;terpenoids	C23H37NO5	408.274	392.69	0.61806	pos	[M+H]+	408.277;93.07;85.028;60.081;107.085
Methyl 4-hydroxycinnamate	phenylpropanoids	C10H10O3	177.056	103.545	1.68001	neg	[M-H]	177.055;134.038;59.014;133.03;135.046
5-hydroxy-2-(3-hydroxy-4-methoxyphenyl)-7-[3,4,5-trihydroxy-6-[(3,4,5-trihydroxy-6-methyloxan-2-yl)oxymethyl]oxan-2-yl]oxychromen-4-one	flavonoids	C28H26O15	609.18	154.923	0.500797	pos	[M+H]+	301.068;286.047;609.189;92.664;85.028
Notoginsenoside R10	terpenoids	C30H50O9	555.357	373.752	0.427712	pos	[M+H]+	84.08;555.356;81.07;129.101;69.07
Avocadyne Acetate		C19H34O4	327.253	469.149	1.34418	pos	[M+H]+	295.228;71.085;277.218;81.07;67.054
Wedelolactone	phenylpropanoids	C16H10O7	315.05	177.751	0.425035	pos	[M+H]+	315.048;300.025;153.019;195.029;85.028
Lucidenic acid L	terpenoids	C27H38O7	475.276	114.946	10.5648	pos	[M+H]+	86.097;475.265;70.065;72.081;84.044
Quercetin-4'-O-glucoside	flavonoids	C21H20O12	465.102	76.0923	0.105481	pos	[M+H]+	303.05;86.097;72.081;85.028;185.165
Campherene-2,13-diol	terpenoids	C15H26O2	239.2	267.149	1.68576	pos	[M+H]+	81.07;137.132;221.19;95.085;203.179
5,8-Dihydroxy-3,5,8-trimethyl-4a,5,6,7,7a,8,9,9a-octahydroazuleno[6,5-b]furan-2(4H)-one	terpenoids	C15H22O4	267.159	117.325	1.26317	pos	[M+H]+	231.139;267.16;213.127;249.148;185.131
(6beta,8alpha)-6-Hydroxy-7(11)-eremophilen-12,8-olide	terpenoids	C15H22O3	251.164	184.276	0.665495	pos	[M+H]+	251.163;233.155;69.07;81.07;92.666
N-cis-Feruloyltyramine		C18H19NO4	314.141	194.472	1.04363	pos	[M+H]+	314.143;67.054;107.085;133.101;296.13
Sphaerosinin		C22H24O5	369.166	555.982	6.84712	pos	[M+H]+	369.166;167.07;135.043;313.068;191.106
Shikimic acid		C7H10O5	173.045	122.462	0.493184	neg	[M-H]-	173.045;93.034;111.009;67.019;57.035
Benzyl alcohol + Hex-Pen		C18H26O10	447.151	125.065	1.04049	neg	[M+HCOO]-	447.146;153.091;59.014;85.029;249.062
Austroinulin	terpenoids	C20H34O3	323.258	459.008	0.212679	pos	[M+H]+	323.256;137.096;92.666;83.086;69.07
Praecansone B	flavonoids	C22H22O5	367.154	556.998	0.0770066	pos	[M+H]+	367.156;309.077;297.075;165.055;311.092
Deacetylnomilin	terpenoids	C26H32O8	473.217	373.635	0.506483	pos	[M+H]+	473.217;427.212;161.06;95.011;369.206
Flavone base + 2O, 1MeO, C-Hex	flavonoids	C22H22O10	445.114	268.17	1.14004	neg	[M-H]-	445.116;152.012;108.022;59.014;92.682
quercetin-3-O-deoxyhexoside	flavonoids	C21H20O11	447.094	212.064	0.683753	neg	[M-H]-	271.063;243.066;92.687;85.029;113.025
Gentianamine	alkaloid	C11H11NO3	206.084	91.2231	16.9101	pos	[M+H]+	146.059;206.079;92.663;81.034;147.062
Limocitrin	flavonoids	C17H14O8	345.061	89.0955	2.14406	neg	[M-H]-	59.014;89.025;345.154;165.056;71.014
Veranisatin B	terpenoids	C16H20O9	357.118	87.5618	0.777279	pos	[M+H]+	357.131;151.039;69.033;95.049;311.129
Nerolidyl acetate		C17H28O2	265.216	521.155	0.0170493	pos	[M+H]+	81.07;67.054;95.085;265.215;93.071
Flavone base + 3O, O-HexA	flavonoids	C21H18O11	447.091	189.239	0.921615	pos	[M+H]+	271.058;447.092;85.028;272.064;253.05
Cryptotanshinone	quinones	C19H20O3	297.148	311.156	0.218948	pos	[M+H]+	297.148;175.04;135.116;81.07;93.071
Isoyatein	phenylpropanoids	C22H24O7	401.159	407.925	0.731454	pos	[M+H]+	135.043;181.085;383.147;401.157;207.102
Methyl gallate	Phenols	C8H8O5	183.03	104.747	1.15625	neg	[M-H]	165.02;183.031;124.016;139.041;168.007
Salvianolic acid G	phenylpropanoids	C20H18O10	419.096	267.467	3.89618	pos	[M+H]+	153.019;105.034;70.065;257.079;419.251
